# Supplementary material for: Molecular docking and machine learning analysis of Abemaciclib in colon cancer
Source: BMC Mol Cell Biol. 2020 Jul 8;21:52. doi: 10.1186/s12860-020-00295-w (PMC7346626; doi:10.1186/s12860-020-00295-w)
Supplement: Supplementary file 1 — Additional file 1 Additional file S1. List of ligands with their corresponding annotation in ChEMBL. It showed a list of ligand used in the docking experiment. A total of 159 ChEMBL coumpounds are listed from 81 anti-cancer drugs downloaded. [file 12860_2020_295_MOESM1_ESM.txt]

abemaciclib-46220502                                              
alectinib-49806720                                                
amifostine-2141                                                   
anastrozole-2187                                                  
apalutamide-24872560                                              
aprepitant-135413536                                              
axitinib-6450551                                                  
azacitidine-9444                                                  
belinostat-6918638                                                
bexarotene-82146                                                  
bicalutamide-2375                                                 
bortezomib-387447                                                 
bosutinib-5328940                                                 
brigatinib-68165256                                               
busulfan-2478                                                     
cabazitaxel-9854073                                               
capecitabine-60953                                                
carboplatin-10339178                                              
carboplatin-2567                                                  
carboplatin-38904                                                 
carboplatin-426756                                                
carboplatin-46738086                                              
carboplatin-498142                                                
carboplatin-5237030                                               
carboplatin-5352133                                               
carboplatin-56840877                                              
carboplatin-60020207                                              
carboplatin-6398587                                               
carboplatin-6603770                                               
arboplatin-73554252                                              
carfilzomib-11556711                                              
carmustine-2578                                                   
ceritinib-57379345                                                
chlorambucil-2708                                                 
cladribine-20279                                                  
clofarabine-119182                                                
cobimetinib-16222096                                              
crizotinib-11626560                                               
cyclophosphamide-2907                                             
cytarabine-6253                                                   
dacarbazine-135398738                                             
dacarbazine-2942                                                  
dactinomycin-457193                                               
dasatinib-3062316                                                 
decitabine-451668                                                 
degarelix-16136245                                                
dexamethasone-5743                                                
docetaxel-148124                                                  
enzalutamide-15951529                                             
etoposide-11072012                                                
etoposide-11758093                                                
etoposide-134694737                                               
etoposide-137704929                                               
etoposide-17571827                                                
etoposide-3310                                                    
etoposide-36462                                                   
etoposide-439525                                                  
etoposide-45356822                                                
etoposide-50936917                                                
etoposide-50989217                                                
etoposide-5284558                                                 
etoposide-6419930                                                 
etoposide-6610299                                                 
etoposide-6708815                                                 
etoposide-90657341                                                
etoposide-92209272                                                
etoposide-9916469                                                 
everolimus-6442177                                                
exemestane-60198                                                  
flutamide-3397                                                    
fulvestrant-104741                                                
gefitinib-123631                                                  
granisetron-118701621                                             
granisetron-14788250                                              
granisetron-17572266                                              
granisetron-3510                                                  
granisetron-5284566                                               
granisetron-86287410                                              
hydroxyurea-3657                                                  
ibrutinib-24821094                                                
idelalisib-11625818                                               
ifosfamide-3690                                                   
imiquimod-57469                                                   
ivosidenib-71657455                                               
ixabepilone-6445540                                               
lenalidomide-216326                                               
letrozole-3902                                                    
lomustine-3950                                                    
melphalan-460612                                                  
mercaptopurine-667490                                             
mesna-23662354                                                    
methotrexate-126941                                               
midostaurin-9829523                                               
nelarabine-3011155                                                
nilotinib-644241                                                  
nilutamide-4493                                                   
olaparib-23725625                                                 
paclitaxel-133640187                                              
paclitaxel-16760674                                               
paclitaxel-24791027                                               
paclitaxel-36314                                                  
paclitaxel-441276                                                 
paclitaxel-44155032                                               
paclitaxel-4666                                                   
paclitaxel-53313247                                               
paclitaxel-5352019                                                
paclitaxel-6713921                                                
paclitaxel-6915727                                                
paclitaxel-73759704                                               
paclitaxel-91885464                                               
palbociclib-5330286                                               
panobinostat-6918837                                              
plerixafor-65015                                                  
pomalidomide-134780                                               
pralatrexate-148121                                               
prednisone-5865                                                   
regorafenib-11167602                                              
ribociclib-44631912                                               
romidepsin-123135747                                              
romidepsin-129905275                                              
romidepsin-15068578                                               
romidepsin-3425                                                   
romidepsin-5352062                                                
romidepsin-56840936                                               
romidepsin-57515973                                               
romidepsin-90488850                                               
romidepsin-91110640                                               
sonidegib-24775005                                                
talc-16211421                                                     
temozolomide-5394                                                 
temsirolimus-129317846                                            
temsirolimus-132274070                                            
temsirolimus-134812825                                            
temsirolimus-137295275                                            
temsirolimus-148191                                               
temsirolimus-18293306                                             
temsirolimus-23375915                                             
temsirolimus-23724530                                             
temsirolimus-24847874                                             
temsirolimus-53486199                                             
temsirolimus-54608508                                             
temsirolimus-5938194                                              
temsirolimus-6918289                                              
temsirolimus-71296107                                             
temsirolimus-71312019                                             
temsirolimus-71433778                                             
temsirolimus-86287409                                             
temsirolimus-9876533                                              
thalidomide-5426                                                  
thioguanine-2723601                                               
thiotepa-5453                                                     
toremifene-3005573                                                
trametinib-11707110                                               
valrubicin-454216                                                 
vandetanib-3081361                                                
vemurafenib-42611257                                              
venetoclax-49846579                                               
vismodegib-24776445                                               
vorinostat-5311                                                   
