# Supplementary material for: Molecular docking and machine learning analysis of Abemaciclib in colon cancer
Source: BMC Mol Cell Biol. 2020 Jul 8;21:52. doi: 10.1186/s12860-020-00295-w (PMC7346626; doi:10.1186/s12860-020-00295-w)
Supplement: Supplementary file 2 — Additional file 2 Additional file S2. Top 50 interactions from docking experiment. In this excel file it can be found the interaction force between ligand (drug) and target (protein). The interaction force is measured by kcal/mol. [file 12860_2020_295_MOESM2_ESM.xlsx]

## Sheet: results
Protein	Drug	AE(kcal/mol)
3s0i	nilotinib-644241	-13.7
4gjq	venetoclax-49846579	-13.4
2evt	nilotinib-644241	-13.2
3s0k	nilotinib-644241	-13.2
2evs	sonidegib-24775005	-13.2
3s0k	sonidegib-24775005	-13.2
1swx	sonidegib-24775005	-13
4ghs	venetoclax-49846579	-13
3s0k	regorafenib-11167602	-12.9
2evl	nilotinib-644241	-12.8
4gh0	nilotinib-644241	-12.8
3s0i	sonidegib-24775005	-12.8
1sx6	nilotinib-644241	-12.7
3rzn	nilotinib-644241	-12.7
4gxg	nilotinib-644241	-12.7
3ric	sonidegib-24775005	-12.7
4gh0	sonidegib-24775005	-12.7
3s0k	venetoclax-49846579	-12.7
4gh0	venetoclax-49846579	-12.7
4gxd	nilotinib-644241	-12.6
3rzn	sonidegib-24775005	-12.6
4h2z	sonidegib-24775005	-12.6
4gxg	venetoclax-49846579	-12.6
3s0k	abemaciclib-46220502	-12.5
2euk	nilotinib-644241	-12.5
4ghp	nilotinib-644241	-12.5
1sx6	venetoclax-49846579	-12.5
4gh0	dactinomycin-457193	-12.4
2evd	nilotinib-644241	-12.4
4ghs	nilotinib-644241	-12.4
2evt	olaparib-23725625	-12.4
1sx6	sonidegib-24775005	-12.4
2euk	sonidegib-24775005	-12.4
3s0k	vemurafenib-42611257	-12.4
3s0k	ibrutinib-24821094	-12.3
2eum	nilotinib-644241	-12.3
3ric	nilotinib-644241	-12.3
4gjq	nilotinib-644241	-12.3
3np5	venetoclax-49846579	-12.3
4gxd	venetoclax-49846579	-12.3
4ghs	alectinib-49806720	-12.2
4gjq	alectinib-49806720	-12.2
3np5	nilotinib-644241	-12.2
2evd	sonidegib-24775005	-12.2
2evl	sonidegib-24775005	-12.2
2evt	sonidegib-24775005	-12.2
4gls	venetoclax-49846579	-12.2
2mm3	abemaciclib-46220502	-12.1
4gxd	aprepitant-135413536	-12.1
