# Supplementary material for: Molecular docking and machine learning analysis of Abemaciclib in colon cancer
Source: BMC Mol Cell Biol. 2020 Jul 8;21:52. doi: 10.1186/s12860-020-00295-w (PMC7346626; doi:10.1186/s12860-020-00295-w)
Supplement: Supplementary file 3 — Additional file 3 Additional file S3. Clinical data of patients involved in classification between tumour and health tissue. In this excel file it can be found several clinical variables that correspond to patients involved in tumour and health tissue classification. [file 12860_2020_295_MOESM3_ESM.xlsx]

## Sheet: ClinicalData
	age_at_initial_pathologic_diagnosis	gender	pathologic_stage	pathologic_n	pathologic_t	radiation_therapy
TCGA-A6-2682	38	male	stage iv	n1	t4b	no
TCGA-AA-3496	51	female	stage ii	n0	t3
TCGA-AA-3662	48	female	stage iv	n2	t4	no
TCGA-AA-3697	45	male	stage ii	n0	t3	no
TCGA-AA-3713	36	male	stage iv	n0	t3	yes
TCGA-AZ-6601	36	male	stage ii	n0	t3	no
TCGA-A6-2675	46	male	stage iia	n0	t3	no
TCGA-A6-2684	43	female	stage i	n0	t2	no
TCGA-A6-2685	16	female	stage iia	n0	t3	no
TCGA-A6-2686	49	female	stage iia	n0	t3	no
TCGA-A6-5659	50	male	stage i	n0	t2	no
TCGA-A6-5662	14	male	stage iva	n2	t3	no
TCGA-A6-5665	52	female	stage iia	n0	t3	no
TCGA-A6-5667	8	female	stage iiib	n1a	t3	no
TCGA-AA-3489	43	male	stage ii	n0	t3	no
TCGA-AA-3511	32	male	stage ii	n0	t4	no
TCGA-AA-3655	36	male	stage ii	n0	t3	no
TCGA-AA-3660	19	female	stage ii	n0	t3	no
TCGA-AA-3663	10	male	stage ii	n0	t3	no
TCGA-AA-3712	33	male	stage iii	n2	t3
TCGA-AZ-6598	45	female	stage ii	n0	t3	no
TCGA-AZ-6599	40	male	stage i	n0	t2	no
TCGA-AZ-6600	32	male	stage iv	n1	t4	no
TCGA-AZ-6603	45	female		n1	t2	no
TCGA-AZ-6605	45	male	stage iiib	n1	t4	no
TCGA-F4-6704	28	male	stage iiic	n2b	t3
